# Supplementary material for: RaMP: A Comprehensive Relational Database of Metabolomics Pathways for Pathway Enrichment Analysis of Genes and Metabolites
Source: Metabolites. 2018 Feb 22;8(1):16. doi: 10.3390/metabo8010016 (PMC5876005; doi:10.3390/metabo8010016)
Supplement: Supplementary file 1 [file metabolites-08-00016-s001.zip]

Archive with 21 entries (18 files):
- Supplementary Information/
- Supplementary Information/.DS_Store
- __MACOSX/
- __MACOSX/Supplementary Information/
- __MACOSX/Supplementary Information/._.DS_Store
- Supplementary Information/FigS1_PathwayPromiscuity_revised.pdf
- __MACOSX/Supplementary Information/._FigS1_PathwayPromiscuity_revised.pdf
- Supplementary Information/FigS1a_keggMetabolitesPathways.png
- __MACOSX/Supplementary Information/._FigS1a_keggMetabolitesPathways.png
- Supplementary Information/FigS1b_reacMetabolitesPathways.png
- __MACOSX/Supplementary Information/._FigS1b_reacMetabolitesPathways.png
- Supplementary Information/FigS1c_wikiMetabolitesPathways.png
- __MACOSX/Supplementary Information/._FigS1c_wikiMetabolitesPathways.png
- Supplementary Information/FigS2_GeneMetabNetwork.pdf
- __MACOSX/Supplementary Information/._FigS2_GeneMetabNetwork.pdf
- Supplementary Information/SupplementaryData_PathwayResults_revised2.xlsx
- __MACOSX/Supplementary Information/._SupplementaryData_PathwayResults_revised2.xlsx
- Supplementary Information/SuppMaterials_WebAppInstructions_revised.docx
- __MACOSX/Supplementary Information/._SuppMaterials_WebAppInstructions_revised.docx
- Supplementary Information/TableS1_InfoRetrievedFromSourceDBs.pdf
- __MACOSX/Supplementary Information/._TableS1_InfoRetrievedFromSourceDBs.pdf
