# Supplementary material for: RaMP: A Comprehensive Relational Database of Metabolomics Pathways for Pathway Enrichment Analysis of Genes and Metabolites
Source: Metabolites. 2018 Feb 22;8(1):16. doi: 10.3390/metabo8010016 (PMC5876005; doi:10.3390/metabo8010016)
Supplement: Supplementary file 1 [file metabolites-08-00016-s001.zip › Supplementary Information/SupplementaryData_PathwayResults_revised2.xlsx]

## Sheet: Metabolite List
Metabolites with +/- 1.5 Fold Change and t-test FDR-adjusted p-value < 0.05 in Tumor and Non-Tumor Samples from Breast Cancer Study
Metabolite	t-test p-value	FDR-adjusted p-value	Fold Change	Source ID
1-arachidonoylglycerophosphoinositol*	2.549e-05	3.80342e-05	2.70581	C03819
1-linoleoylglycerophosphocholine	0.00240225	0.00304499	2.6574	C04100
1-methylnicotinamide	1.13216e-16	3.06493e-15	3.33921	C02918
1-oleoylglycerol (1-monoolein)	2.58361e-08	5.93447e-08	19.4942	C01885
1-oleoylglycerophosphocholine	2.92068e-10	9.54258e-10	8.63529	C03916
1-palmitoylglycerol (1-monopalmitin)	3.22924e-09	8.55862e-09	17.9442	C01885
1-palmitoylglycerophosphocholine	1.33539e-11	6.02513e-11	9.78731	C04102
1-stearoylglycerol (1-monostearin)	1.07046e-10	4.01688e-10	5.50737	C01885
1-stearoylglycerophosphoinositol	2.42442e-08	5.60278e-08	5.25852	C03819
2'-deoxyguanosine	1.21146e-06	2.1556e-06	3.59246	C00330
2-aminoadipate	1.17626e-07	2.43608e-07	1.81158	C00956
2-aminobutyrate	8.87159e-11	3.41311e-10	1.97261	C02261
2-hydroxybutyrate (AHB)	4.86816e-06	7.91859e-06	2.1085	C05984
2-hydroxyglutarate	1.01266e-10	3.83797e-10	18.6783	C02630
2-hydroxystearate	8.10644e-09	2.04316e-08	1.80206	C03045
2-methylbutyroylcarnitine	6.79553e-07	1.25024e-06	3.24392	HMDB00378
3-(4-hydroxyphenyl)lactate	9.20685e-12	4.25536e-11	4.07098	C03672
3-dehydrocarnitine*	5.2665e-08	1.12769e-07	2.6803	C02636
3-hydroxybutyrate (BHBA)	0.000139464	0.000193615	1.54477	C01089
3-methyl-2-oxovalerate	0.000542389	0.000716256	1.81543	C00671
3-phosphoglycerate	1.29231e-06	2.28871e-06	2.68415	C00597
4-hydroxybutyrate (GHB)	5.15027e-06	8.34168e-06	4.047	C00989
4-hydroxyphenylpyruvate	4.8321e-08	1.04055e-07	2.78596	C01179
4-methyl-2-oxopentanoate	3.57574e-06	5.8922e-06	1.97652	C00233
5-methylthioadenosine (MTA)	0.000416148	0.000559291	3.16404	C00170
5-oxoproline	5.05116e-09	1.32027e-08	2.12542	C01879
5,6-dihydrouracil	2.43071e-12	1.29752e-11	6.09627	C00429
6-phosphogluconate	6.41693e-09	1.64325e-08	2.02258	C00345
7-alpha-hydroxy-3-oxo-4-cholestenoate (7-Hoca)	2.26758e-06	3.83667e-06	1.71455	C17337
adenine	1.87945e-06	3.25257e-06	1.99502	C00147
adenosine	1.84397e-07	3.75734e-07	1.83531	C00212
adenosine 3'-monophosphate (3'-AMP)	3.69198e-10	1.17585e-09	8.27779	C01367
adenosine 5'-monophosphate (AMP)	7.82048e-06	1.24015e-05	2.46844	C00020
adrenate (22:4n6)	1.8949e-14	2.11225e-13	4.57294	C16527
alanine	9.49861e-10	2.76921e-09	1.92804	C00041
allo-threonine	0.000827758	0.00108179	1.64604	C05519
alpha-ketoglutarate	0.0199907	0.0236765	1.50111	C00026
alpha-tocopherol	0.0130366	0.0157855	1.99126	C02477
arachidonate (20:4n6)	1.80783e-16	4.2823e-15	6.02139	C00219
ascorbate (Vitamin C)	3.16589e-08	7.1421e-08	21.1098	C00072
aspartate	3.84197e-18	2.08015e-16	5.12298	C00049
aspartylphenylalanine	3.38895e-05	4.97834e-05	3.37615	HMDB00706
behenate (22:0)	0.0143457	0.0172604	1.59371	C08281
beta-alanine	3.5099e-10	1.12733e-09	4.12508	C00099
betaine	3.33034e-13	2.4749e-12	2.48381	C00719
butyrylcarnitine	4.72737e-13	3.38051e-12	3.99188	C02862
carnitine	8.9155e-11	3.41311e-10	2.65679	C00487
cholesterol	3.5799e-09	9.42209e-09	1.83041	C00187
choline	1.73497e-08	4.08418e-08	1.52017	C00114
choline phosphate	1.6159e-10	5.67063e-10	3.23921	C00588
cis-vaccenate (18:1n7)	1.01067e-08	2.4873e-08	4.19804	C08367
conjugated linoleate (18:2n7; 9Z,11E)	0.0038998	0.00486192	2.18484	C04056
cystathionine	3.10597e-14	3.18152e-13	14.2027	C02291
cysteine	2.18628e-12	1.20087e-11	5.9308	C00097
cystine	1.18651e-09	3.40674e-09	4.8235	C00491
cytidine	0.000813343	0.00106663	1.67883	C00475
cytidine 5'-diphosphocholine	2.58232e-14	2.71861e-13	18.3465	C00307
cytidine 5'-monophosphate (5'-CMP)	1.48103e-08	3.57522e-08	2.76665	C00055
deoxycarnitine	2.04378e-13	1.61374e-12	5.05153	C01181
dihomo-linolenate (20:3n3 or n6)	9.86894e-16	1.78111e-14	7.14674	C03242
dimethylarginine (SDMA + ADMA)	7.73421e-20	1.46563e-17	4.34412	C03626
docosahexaenoate (DHA; 22:6n3)	1.61905e-13	1.3636e-12	3.76464	C06429
docosapentaenoate (n3 DPA; 22:5n3)	9.98952e-15	1.18313e-13	5.38633	C16513
docosatrienoate (22:3n3)	3.5334e-08	7.83133e-08	6.57424	C16534
eicosapentaenoate (EPA; 20:5n3)	6.46315e-13	4.22333e-12	3.8832	C06428
eicosenoate (20:1n9 or 11)	4.7159e-13	3.38051e-12	5.76765	HMDB02231
erythronate*	1.22823e-10	4.5194e-10	5.94054	C01620
ethanolamine	7.18508e-12	3.40393e-11	4.03725	C00189
fructose	4.06455e-08	8.90442e-08	4.25716	C00095
fructose-6-phosphate	2.38774e-15	3.65733e-14	10.9681	C05345
fucose	1.6259e-11	7.2496e-11	3.77117	C00382
fumarate	1.35111e-08	3.28251e-08	2.91783	C00122
gamma-aminobutyrate (GABA)	5.95635e-08	1.26823e-07	2.37607	C00334
gluconate	3.81564e-05	5.5835e-05	1.77521	C00257
glucose-6-phosphate (G6P)	3.26716e-14	3.25857e-13	9.63332	C00668
glucuronate	2.02375e-06	3.45495e-06	1.99867	C00191
glutamate	2.43635e-18	1.53896e-16	6.53007	C00025
glutathione, reduced (GSH)	0.000172988	0.000237545	5.6124	C00051
glycerate	2.54645e-05	3.80342e-05	1.76565	C00258
glycerol	1.90554e-09	5.27154e-09	3.34268	C00116
glycerol 2-phosphate	1.88814e-06	3.25275e-06	3.9932	C02979
glycerol 3-phosphate (G3P)	3.54253e-06	5.88248e-06	2.63385	C00093
glycine	5.90737e-15	7.72033e-14	3.4113	C00037
glycylglycine	8.69932e-07	1.58512e-06	2.18966	C02037
glycylleucine	1.17858e-05	1.82319e-05	2.45299	C02155
glycylproline	1.14242e-12	6.6612e-12	3.73271	HMDB00721
guanine	1.0918e-17	4.59771e-16	6.09775	C00242
guanosine	1.18626e-13	1.09656e-12	2.61581	C00387
hexanoylcarnitine	6.13812e-11	2.44879e-10	2.8906	HMDB00705
histamine	0.0248808	0.0293764	1.66849	C00388
hypoxanthine	9.7228e-16	1.78111e-14	3.25027	C00262
inosine	2.92443e-05	4.32952e-05	1.80967	C00294
inositol 1-phosphate (I1P)	2.1301e-12	1.18722e-11	8.49163	C01177
isoleucine	1.87986e-05	2.88448e-05	1.52225	C00407
isovalerylcarnitine	0.000869994	0.00113308	3.50942	HMDB00688
kynurenine	8.91718e-15	1.12654e-13	6.17427	C00328
lactate	9.45147e-18	4.47763e-16	3.96768	C00186
leucine	1.89087e-12	1.06961e-11	2.08312	C00123
linoleate (18:2n6)	1.88581e-09	5.25532e-09	2.38239	C01595
linolenate [alpha or gamma; (18:3n3 or 6)]	1.09733e-08	2.68314e-08	3.14694	C06427
lysine	5.93753e-10	1.82953e-09	1.76837	C00047
malate	2.80661e-16	6.25708e-15	4.97604	C00149
maltose	2.22257e-07	4.48061e-07	5.12881	C00208
maltotetraose	2.31389e-07	4.61114e-07	4.62679	C02052
maltotriose	4.50622e-07	8.53929e-07	4.89996	C01835
mannitol	0.000527687	0.000699278	2.44708	C00392
mannose	3.04136e-09	8.17501e-09	2.26566	C00159
mannose-6-phosphate	7.68282e-13	4.69644e-12	8.82682	C00275
margarate (17:0)	2.37042e-10	7.99913e-10	2.52533	HMDB02259
methionine	6.77835e-08	1.42722e-07	1.70471	C00073
myo-inositol	8.14031e-09	2.04316e-08	1.9486	C00137
myristate (14:0)	1.5535e-08	3.71635e-08	1.95853	C06424
myristoleate (14:1n5)	1.01237e-09	2.92891e-09	2.32242	C08322
N-acetyl-aspartyl-glutamate (NAAG)	2.43312e-10	8.08905e-10	4.96732	C12270
N-acetylalanine	3.2432e-12	1.6389e-11	3.03481	C02847
N-acetylaspartate (NAA)	1.17799e-15	2.02936e-14	47.7539	C01042
N-acetylglucosamine	3.89304e-07	7.50943e-07	3.42378	C03878
N-acetylglucosamine 6-phosphate	2.24086e-12	1.21327e-11	2.95797	C00357
N-acetylmannosamine	1.40881e-06	2.47193e-06	3.54254	C00140
N-acetylmethionine	3.4685e-16	7.30312e-15	4.60089	C02712
N-acetylneuraminate	3.33792e-11	1.39019e-10	2.95537	C00270
N-acetylornithine	2.4599e-05	3.69962e-05	1.72607	C00437
N-acetylserine	6.76686e-13	4.26931e-12	3.09324	HMDB02931
N1-methyladenosine	1.80732e-16	4.2823e-15	4.27511	C02494
N1-methylguanosine	2.06684e-10	7.12122e-10	3.36661	HMDB01563
N6-acetyllysine	7.32028e-17	2.13414e-15	3.36114	C02727
nicotinamide	6.23105e-13	4.17689e-12	3.29253	C00153
oleate (18:1n9)	2.38496e-10	7.99913e-10	4.70679	C00712
ophthalmate	0.00132219	0.00170445	2.5298	HMDB05765
ornithine	1.75648e-07	3.59841e-07	1.92764	C00077
p-cresol sulfate	0.000501025	0.000666276	1.76393	C01468
palmitate (16:0)	6.70012e-13	4.26931e-12	2.17804	C00249
palmitoleate (16:1n7)	2.98955e-10	9.6841e-10	2.70043	C08362
palmitoylcarnitine	5.26761e-09	1.36741e-08	5.78577	C02990
pantothenate	4.39903e-14	4.27495e-13	3.66506	C00864
phenol sulfate	9.83803e-05	0.00013861	1.66298	C02180
phenylacetylglutamine	0.000106881	0.000149475	1.63133	C05597
phenylalanine	2.24891e-07	4.50972e-07	1.62059	C00079
phosphate	4.06095e-17	1.39918e-15	3.69977	C00009
phosphoenolpyruvate (PEP)	8.40038e-07	1.53804e-06	3.00064	C00074
phosphoethanolamine	1.16683e-18	1.10363e-16	14.1465	C00346
phytosphingosine	7.0847e-05	0.00010019	5.48632	C12144
pipecolate	2.16081e-05	3.27579e-05	2.49619	C00408
proline	5.21637e-19	6.59001e-17	3.25681	C00148
propionylcarnitine	0.000103721	0.000145594	2.15621	C03017
pseudouridine	1.39698e-13	1.23129e-12	2.355	C02067
putrescine	5.44016e-13	3.74877e-12	10.6117	C00134
pyrophosphate (PPi)	7.67988e-06	1.22297e-05	2.43548	C00013
ribitol	2.08076e-06	3.53636e-06	2.75002	C00474
riboflavin (Vitamin B2)	8.05163e-10	2.38404e-09	3.0997	C00255
ribose	1.62775e-09	4.56977e-09	3.55749	C00121
ribulose	4.16398e-07	7.93039e-07	3.43232	C08354
S-adenosylhomocysteine (SAH)	2.34405e-10	7.99913e-10	4.1808	C00021
S-adenosylmethionine (SAM)	2.52097e-06	4.24094e-06	4.30496	C00019
scyllo-inositol	1.12385e-06	2.01867e-06	2.47471	C06153
sedoheptulose-7-phosphate	2.96252e-07	5.78761e-07	2.61196	C05382
serine	6.6487e-12	3.23059e-11	2.58506	C00065
sorbitol	1.08493e-05	1.69214e-05	3.73435	C00794
spermidine	3.78552e-06	6.21087e-06	1.77704	C00315
sphinganine	1.37619e-10	4.92053e-10	10.0537	C00836
sphingosine	2.73843e-12	1.42173e-11	18.5787	C00319
stachydrine	0.00174633	0.00222848	2.19387	C10172
stearate (18:0)	7.10167e-12	3.40393e-11	2.14703	C01530
stearidonate (18:4n3)	2.76527e-06	4.6169e-06	3.34947	C16300
stearoyl sphingomyelin	0.000203054	0.000277824	1.62039	C00550
stearoylcarnitine	2.09348e-11	9.01622e-11	15.8238	HMDB00848
succinate	5.11483e-05	7.39893e-05	1.61101	C00042
taurine	5.38379e-17	1.70038e-15	4.35047	C00245
threonate	1.61539e-06	2.8084e-06	2.22951	C01620
threonine	3.32058e-08	7.44675e-08	2.01615	C00188
trans-4-hydroxyproline	1.93138e-13	1.55743e-12	4.96331	C01157
tryptophan	3.39495e-11	1.39857e-10	2.19336	C00078
tryptophan betaine	6.73068e-10	2.0086e-09	4.12522	C09213
tyrosine	1.02322e-06	1.84666e-06	1.59345	C00082
uracil	3.58127e-17	1.3573e-15	15.2326	C00106
urate	5.13067e-07	9.62636e-07	1.68047	C00366
urea	1.64896e-08	3.90599e-08	2.31967	C00086
uridine	1.83854e-15	3.02959e-14	2.13961	C00299
valine	1.57652e-09	4.45895e-09	1.83966	C00183
xanthine	0.00340828	0.00427728	1.52521	C00385
xanthosine	1.71823e-10	5.97438e-10	3.25861	C01762

## Sheet: Gene List
Genes with +/- 2 Fold Change and t-test FDR-adjusted p-value < 0.05 in Tumor and Non-Tumor Samples from Breast Cancer Study
Genes	t-test p-value	FDR-adjusted p-value	Fold Change
GPAM	2.28838e-14	2.81244e-12	-5.19421
RBP7	8.78286e-14	8.00469e-12	-2.37473
CD52	1.22891e-06	8.33975e-06	2.04023
CDC20	4.58981e-08	4.68176e-07	2.28402
TSPAN1	0.000167349	0.000616875	2.43749
CYP4B1	1.0971e-05	5.62214e-05	-2.025
DIO1	7.44982e-06	4.03313e-05	2.55452
CACHD1	1.0335e-17	8.19068e-15	-2.27252
LOC339524	2.02638e-12	9.61897e-11	-2.75787
PALMD	6.03414e-16	1.74588e-13	-3.07869
NBPF4	0.000102494	0.000400312	2.31686
NBPF6	9.54781e-05	0.000376134	2.04171
GSTM5	2.31185e-12	1.07501e-10	-3.28582
CD2	4.79048e-08	4.8701e-07	2.10271
FCGR1A	5.76139e-09	7.66001e-08	2.12125
HIST2H4A	2.65872e-07	2.17226e-06	2.19028
S100A9	0.00574259	0.0139642	2.61052
NPR1	9.65389e-15	1.3856e-12	-3.02404
SLAMF8	4.94007e-11	1.40699e-09	2.46015
ATP1A2	7.35057e-10	1.36027e-08	-2.69622
SLAMF7	8.51002e-06	4.50147e-05	2.0056
DDR2	9.02905e-14	8.18813e-12	-2.36427
RGS4	4.29535e-10	8.65146e-09	2.15603
NUF2	3.81161e-08	3.97699e-07	2.27248
FMO2	8.33131e-15	1.21751e-12	-3.01227
PRG4	0.000213672	0.000765641	-2.44831
RGS1	3.73552e-12	1.60877e-10	2.438
PRELP	1.90794e-10	4.33641e-09	-2.16699
G0S2	7.83745e-15	1.17712e-12	-3.55011
TRAF3IP3	1.80341e-10	4.15581e-09	2.11125
DTL	1.79865e-11	6.01575e-10	2.81629
CENPF	7.53227e-11	1.9802e-09	2.8979
MOSC1	6.11184e-12	2.401e-10	-3.75572
DNAH14	1.3635e-09	2.28103e-08	2.01496
KMO	6.45402e-08	6.30798e-07	2.57107
DHRS3	4.1747e-10	8.46456e-09	-2.02633
HSPB7	2.24325e-09	3.44482e-08	-2.92024
NKAIN1	2.17409e-05	0.000102295	2.24403
CYP4Z2P	0.00136438	0.00394756	4.31978
STIL	5.82695e-11	1.62904e-09	2.38557
LRP8	2.78803e-08	3.04678e-07	2.0862
PTGER3	7.34518e-09	9.42872e-08	-2.05081
ELTD1	1.51005e-13	1.23431e-11	-2.13256
MCOLN2	1.14643e-12	6.16436e-11	2.07925
GBP5	1.05584e-08	1.29428e-07	3.66709
TGFBR3	6.79982e-14	6.52353e-12	-2.26562
COL11A1	6.37032e-11	1.74877e-09	3.02223
CASQ2	3.55387e-12	1.54238e-10	-3.60088
TBX15	1.04844e-16	4.44443e-14	-2.49872
LOC375010	3.6533e-14	4.11064e-12	-2.15191
HORMAD1	0.00434226	0.0109459	3.74472
S100A7	0.000955604	0.00288247	2.08326
S100A14	6.9294e-12	2.64799e-10	2.54555
MUC1	9.97657e-06	5.16334e-05	2.21226
IQGAP3	8.56002e-11	2.20696e-09	2.09415
SLAMF6	5.80993e-08	5.7525e-07	2.5988
CD48	1.63653e-09	2.65162e-08	2.08178
DPT	2.17758e-11	7.05027e-10	-2.37914
SELL	1.04189e-06	7.22662e-06	2.58766
SELE	0.000787097	0.00242844	-2.09695
MYOC	2.45332e-08	2.71684e-07	-3.56522
ANGPTL1	9.52287e-14	8.50896e-12	-2.54516
NMNAT2	6.85268e-15	1.05857e-12	-2.72575
ASPM	4.52629e-10	9.04663e-09	2.72782
KIF14	2.33092e-07	1.93215e-06	2.07728
UBE2T	1.07457e-11	3.88635e-10	2.7083
CHIT1	0.00052541	0.00169928	2.27033
FAIM3	3.98348e-07	3.10568e-06	2.1239
PIGR	0.00517417	0.0127642	-2.29329
NEK2	4.21967e-12	1.76009e-10	2.25461
FAM89A	3.23589e-09	4.6964e-08	-2.06244
AKR1C3	2.93601e-12	1.29897e-10	-2.89719
PFKFB3	9.97265e-13	5.57612e-11	-2.41236
BAMBI	0.00110918	0.00328164	2.05187
DKK1	0.000812399	0.00249804	2.73857
CDK1	5.21846e-10	1.02282e-08	2.58956
C10orf116	1.63329e-12	8.17899e-11	-2.48149
KIF11	5.30263e-12	2.16233e-10	2.3524
CEP55	1.40946e-10	3.36759e-09	2.28621
GPR120	1.13858e-06	7.82287e-06	-2.05817
PPAPDC1A	1.36419e-09	2.28103e-08	2.32555
AKR1C2	3.87314e-13	2.60515e-11	-4.34525
ITIH5	1.90707e-18	2.67401e-15	-3.27242
CCDC3	1.58344e-11	5.40505e-10	-3.22314
NMT2	4.49484e-11	1.30673e-09	-2.00709
C10orf10	9.3163e-11	2.36186e-09	-2.23535
AIFM2	2.67429e-10	5.83098e-09	-2.23576
ANKRD22	4.8541e-10	9.5969e-09	2.58818
RBP4	2.94045e-16	1.07197e-13	-5.77255
SORBS1	9.16525e-15	1.32591e-12	-3.75048
KCNIP2	1.73628e-13	1.36417e-11	-5.8076
MKI67	5.12415e-12	2.09424e-10	2.5806
EBF3	4.77464e-16	1.40946e-13	-2.65302
PNPLA2	1.72682e-12	8.47398e-11	-2.64211
MUC5B	0.00728464	0.0171467	2.55702
PDE3B	1.50478e-07	1.32252e-06	-4.39729
SAA1	3.12997e-14	3.61095e-12	-6.06409
ANO3	4.92716e-12	2.01825e-10	-2.20794
CAT	2.56936e-15	4.92993e-13	-2.18243
FAM111B	1.37093e-11	4.80562e-10	2.83333
MS4A1	4.4179e-05	0.000191828	2.4147
LGALS12	1.87462e-09	2.9662e-08	-3.51645
DGAT2	5.8203e-10	1.12267e-08	-3.81026
THRSP	2.1041e-11	6.8611e-10	-4.52421
SIK2	4.2881e-15	7.51572e-13	-2.72043
ZBTB16	9.35954e-12	3.43271e-10	-2.46434
TMPRSS4	0.000438795	0.00145134	2.22405
CD3E	6.27372e-08	6.15487e-07	2.23791
HBB	1.52329e-12	7.756e-11	-3.0902
LYVE1	1.88825e-15	3.8673e-13	-3.27893
SAA4	1.64653e-07	1.43055e-06	-2.50395
SAA2	3.41206e-10	7.108e-09	-3.63142
KIF18A	1.01024e-08	1.24088e-07	2.23155
PAMR1	3.16657e-10	6.70386e-09	-2.18138
GLYAT	9.15094e-14	8.25759e-12	-7.36852
HRASLS5	8.55512e-10	1.54552e-08	-2.44987
PLA2G16	6.25484e-08	6.13964e-07	-2.46768
PYGM	5.71859e-11	1.60614e-09	-2.65821
PC	1.19178e-08	1.43771e-07	-2.0202
PDE2A	6.99784e-19	1.59446e-15	-2.84709
OR7E13P	8.81362e-11	2.24378e-09	-2.07029
FZD4	1.2491e-13	1.05901e-11	-2.67744
MMP1	1.48603e-07	1.30857e-06	3.79941
MMP12	2.31729e-05	0.000108306	5.91039
MMP13	1.76324e-08	2.03163e-07	3.81955
ARHGAP20	8.51397e-16	2.18581e-13	-2.05477
PPP2R1B	2.94596e-12	1.30022e-10	-2.34971
CRYAB	8.85433e-16	2.24162e-13	-3.58622
IL18	1.14167e-11	4.1046e-10	2.41714
MCAM	1.79197e-11	6.01547e-10	-2.35276
ASAM	1.21908e-13	1.04377e-11	-2.30745
HEPACAM	8.8547e-11	2.25109e-09	-2.73222
RAD51AP1	6.38449e-12	2.48668e-10	2.29299
A2ML1	0.0017019	0.00478887	2.45145
APOLD1	4.18443e-10	8.46655e-09	-2.19623
EMP1	1.44943e-11	5.01332e-10	-2.14876
C12orf39	8.27035e-09	1.04386e-07	-8.74599
GPD1	3.55379e-15	6.41371e-13	-7.18345
METTL7A	2.12464e-12	9.93026e-11	-2.17209
SLC4A8	3.86344e-07	3.02503e-06	2.28254
TENC1	2.47697e-14	2.9704e-12	-2.01938
RDH5	2.20167e-10	4.92418e-09	-3.15539
SLC16A7	3.74215e-12	1.60877e-10	-3.30766
TRHDE	9.04579e-09	1.12397e-07	-3.13181
ACACB	3.07968e-16	1.10071e-13	-4.48901
ALDH2	7.65554e-10	1.40955e-08	-2.46236
TMEM132C	4.92873e-13	3.17459e-11	-2.36689
FOXM1	3.65394e-10	7.52588e-09	2.56184
VWF	8.94798e-12	3.30839e-10	-2.08483
OLR1	7.64153e-13	4.43474e-11	3.54452
LMO3	6.68125e-09	8.67947e-08	-2.95356
RERGL	3.39612e-13	2.30128e-11	-2.21704
ABCC9	5.83188e-12	2.33634e-10	-2.43295
SOX5	6.5344e-14	6.38574e-12	-2.27236
TMTC1	3.97165e-14	4.38759e-12	-2.14414
ABCD2	3.79797e-09	5.39169e-08	-4.22776
NELL2	1.16725e-08	1.41185e-07	2.00517
GALNT6	2.26859e-09	3.473e-08	2.10718
GTSF1	0.00598654	0.0144667	2.17121
PPP1R1A	2.0797e-12	9.79557e-11	-3.13455
ITGA7	1.07915e-13	9.50281e-12	-3.28312
CPM	3.02582e-06	1.83665e-05	-2.21957
PTPRB	7.08486e-13	4.1659e-11	-2.20207
IGF1	5.66452e-11	1.59341e-09	-2.11685
GPR109A	3.30237e-10	6.9111e-09	-2.55821
GPR109B	1.12105e-10	2.7689e-09	-2.37694
SGCG	8.29731e-08	7.86088e-07	-2.94829
WASF3	6.04257e-12	2.38924e-10	-2.1245
SKA3	5.1401e-10	1.01181e-08	2.39194
LHFP	4.56428e-13	3.01441e-11	-2.09048
PCDH9	3.99744e-11	1.17905e-09	-3.67652
EDNRB	3.85989e-16	1.27924e-13	-2.16566
SPRY2	1.47157e-15	3.15574e-13	-2.00412
CDKN3	2.33975e-10	5.18843e-09	2.38963
RGS6	1.40806e-17	9.87159e-15	-2.28868
FOS	1.4749e-11	5.09175e-10	-2.23237
TMEM63C	1.82378e-07	1.56589e-06	2.24286
PYGL	9.65052e-07	6.72695e-06	-2.05388
FERMT2	6.66236e-13	4.00797e-11	-2.13581
DLGAP5	1.67256e-10	3.89519e-09	2.6335
C14orf139	1.78641e-13	1.38622e-11	-2.45632
ARHGAP11A	2.91589e-10	6.2752e-09	2.38797
BUB1B	5.95831e-13	3.67834e-11	2.47663
CASC5	8.29595e-12	3.0924e-10	2.28924
NUSAP1	1.89661e-11	6.28572e-10	2.32482
TYRO3	1.5368e-08	1.79915e-07	-2.32774
CKMT1A	3.65869e-05	0.000162394	2.18676
GCOM1	1.56668e-12	7.88879e-11	-3.29649
CCNB2	1.7765e-10	4.10418e-09	2.54627
TLN2	5.47897e-13	3.44382e-11	-2.32476
KIF23	1.9584e-09	3.08271e-08	2.24583
FANCI	3.72409e-11	1.1092e-09	2.08965
C15orf42	7.89069e-10	1.44543e-08	2.51256
BLM	1.40963e-10	3.36759e-09	2.07468
RASGRP1	1.22614e-10	2.996e-09	2.08009
KIAA0101	7.48382e-11	1.97897e-09	2.34166
LARP6	9.39736e-18	7.78614e-15	-2.031
PLIN1	1.04867e-15	2.51515e-13	-5.8433
PRC1	1.03514e-10	2.59182e-09	2.31827
HBA2	3.58305e-11	1.07775e-09	-2.78835
HBA1	3.58305e-11	1.07775e-09	-2.78835
TMC5	4.22362e-05	0.000184447	2.29864
ACSM5	4.70861e-09	6.44359e-08	-2.26136
PLK1	1.07783e-10	2.67665e-09	2.5991
MT1M	1.03964e-07	9.57095e-07	-2.27944
CDH5	1.11363e-12	6.06385e-11	-2.04863
CALB2	2.14657e-08	2.4138e-07	-3.03067
CLEC3A	0.00936136	0.0212767	3.58862
CES1	6.41111e-11	1.75468e-09	-3.61857
SLC7A5	4.1371e-08	4.26775e-07	2.25523
TUSC5	2.62849e-11	8.31808e-10	-5.06916
ASPA	1.99604e-16	7.57995e-14	-3.16558
SLC2A4	3.73032e-09	5.31396e-08	-2.02551
TMEM88	4.68218e-15	8.12826e-13	-2.41793
ERBB2	1.39045e-06	9.25342e-06	2.48362
GRB7	4.23476e-05	0.000184889	2.24777
CDC6	3.00226e-08	3.23817e-07	2.21168
AOC3	4.97382e-15	8.39471e-13	-4.70799
CD300LG	1.11058e-13	9.68593e-12	-2.34214
HLF	1.35433e-15	3.01263e-13	-2.36081
PRR11	1.38912e-07	1.23336e-06	2.09843
KPNA2	3.79241e-08	3.95923e-07	2.05688
ABCA10	7.60534e-15	1.15525e-12	-2.3335
PER1	4.44379e-14	4.79298e-12	-2.05933
PEMT	1.54818e-12	7.84719e-11	-2.0002
ALDOC	1.60288e-10	3.76512e-09	-2.7835
SLC6A4	0.0153393	0.0325614	2.28674
IKZF3	2.81033e-11	8.84744e-10	2.33532
TOP2A	1.79803e-10	4.14867e-09	2.72416
CCR7	5.94436e-10	1.14177e-08	2.7843
MMD	4.45558e-09	6.1388e-08	-3.35011
TMEM100	9.44263e-10	1.67269e-08	-2.20676
BRIP1	1.01529e-07	9.37052e-07	2.05394
SLC16A6	1.4146e-09	2.33986e-08	2.67779
ABCA8	9.5471e-17	4.14344e-14	-3.32786
ABCA9	1.87053e-14	2.38434e-12	-2.6624
ABCA6	6.35895e-14	6.26546e-12	-2.52989
RNF157	7.09452e-09	9.13915e-08	-2.17224
TK1	2.26928e-11	7.2953e-10	2.03723
SOCS3	4.11298e-09	5.77147e-08	-2.12784
NDC80	6.67793e-09	8.67947e-08	2.03629
APCDD1	1.01537e-15	2.5011e-13	-2.29158
CIDEA	1.14939e-10	2.8236e-09	-3.63605
SLC14A2	5.74665e-09	7.64798e-08	-2.12956
MYOM1	1.4876e-12	7.5955e-11	-2.50103
ANKRD29	3.94061e-18	4.38199e-15	-2.11465
CFD	4.25224e-19	1.10728e-15	-3.31343
ANGPTL4	1.15124e-12	6.16616e-11	-2.27204
SNRPG	1.55534e-11	5.3416e-10	2.07912
CASP14	0.00261654	0.00702419	2.18412
CYP4F8	0.016327	0.0343819	2.66337
UCA1	0.00335076	0.00871667	2.59602
IFI30	1.50401e-11	5.18245e-10	2.3424
FXYD1	2.51286e-17	1.52681e-14	-2.22948
ZFP36	6.67239e-12	2.57679e-10	-2.13017
CEACAM5	0.00509063	0.0125772	2.43635
CEACAM6	6.02801e-05	0.000250521	4.35269
APOC1	5.08811e-10	1.00374e-08	2.25544
FOSB	3.91416e-13	2.62307e-11	-3.09749
EHD2	5.796e-15	9.36885e-13	-2.18415
PLIN4	1.44087e-15	3.15574e-13	-6.8465
MIR24-2	2.48806e-08	2.7503e-07	-2.30445
ASF1B	1.26234e-12	6.62534e-11	2.12562
COMP	1.39845e-12	7.18055e-11	2.56715
SLC7A10	7.74278e-09	9.86961e-08	-2.51793
HSPB6	1.84851e-15	3.82893e-13	-4.20628
LIPE	1.10923e-13	9.68593e-12	-5.21592
CXCL17	0.00138899	0.004008	2.44573
RSAD2	0.000102416	0.000400093	2.0751
RRM2	7.15735e-12	2.71235e-10	2.01709
VIT	4.06119e-20	2.13789e-16	-2.58852
PKDCC	1.38322e-09	2.30259e-08	-2.07334
SPTBN1	6.24808e-18	5.42334e-15	-2.18214
NCAPH	4.85426e-10	9.5969e-09	2.30974
TMEM37	3.96644e-10	8.10541e-09	-2.60486
GALNT5	0.000348398	0.00117975	2.19469
ICOS	2.95541e-10	6.3155e-09	2.60791
FN1	6.15568e-12	2.40785e-10	2.11733
KCNE4	5.02018e-05	0.000213853	2.04488
FLJ38379	0.000733802	0.00228022	2.08437
APOB	3.61575e-08	3.80311e-07	-2.26306
CAPN13	3.29352e-06	1.97546e-05	2.38224
LHCGR	2.9277e-08	3.17845e-07	-2.13895
RETSAT	4.74699e-09	6.49123e-08	-2.51462
BUB1	1.69029e-10	3.92493e-09	2.75
CKAP2L	1.0452e-10	2.61343e-09	2.30182
CXCR4	2.37656e-12	1.09671e-10	2.11091
CYTIP	1.79743e-06	1.15977e-05	2.00678
ACVR1C	1.21968e-13	1.04377e-11	-5.43413
FAP	7.45531e-11	1.97522e-09	2.44739
SDPR	3.50968e-17	1.9992e-14	-2.92466
ACADL	1.05646e-10	2.63076e-09	-3.24972
ABCA12	0.000647353	0.00204045	2.45752
PECR	4.90312e-08	4.96523e-07	-2.54414
TNS1	5.6603e-15	9.29513e-13	-2.78606
SLC19A3	2.20214e-14	2.74936e-12	-6.22876
DEFB132	2.58919e-07	2.12116e-06	-2.55353
C20orf103	1.14378e-12	6.16436e-11	2.37695
GINS1	3.94085e-10	8.06215e-09	2.41831
TPX2	1.57365e-11	5.39183e-10	2.83982
C20orf114	0.00144608	0.0041491	2.53227
ACSS2	6.40301e-12	2.48857e-10	-2.16576
NNAT	1.35605e-10	3.25667e-09	-6.66987
SGK2	4.36993e-10	8.78225e-09	-2.48876
MYBL2	4.64107e-10	9.23552e-09	2.28688
MMP9	1.99858e-08	2.26831e-07	3.42423
PCK1	2.26693e-10	5.03921e-09	-4.13397
CST1	3.1516e-05	0.000142443	4.06159
KCNB1	1.63032e-09	2.64391e-08	-2.12476
BCAS1	1.57227e-05	7.70415e-05	2.22135
AURKA	5.45048e-09	7.27316e-08	2.32334
SYCP2	0.000132923	0.000503203	2.22658
CYYR1	4.09601e-16	1.33325e-13	-2.10053
ADAMTS1	7.15602e-12	2.71235e-10	-2.28451
ADAMTS5	3.13495e-19	9.52397e-16	-2.61267
S100B	1.67565e-13	1.32224e-11	-3.74954
MMP11	6.68623e-13	4.0091e-11	4.34294
APOBEC3B	5.63108e-07	4.19989e-06	2.15199
PVALB	0.0161768	0.0341405	2.18172
IL2RB	2.35233e-09	3.58199e-08	2.05363
CHL1	1.18905e-12	6.31897e-11	-2.06455
PPARG	5.12214e-17	2.45701e-14	-3.76223
GALNTL2	4.12043e-12	1.7266e-10	-2.22118
RBMS3	4.28289e-14	4.67476e-12	-2.19994
CADM2	6.56713e-11	1.78133e-09	-3.26866
TMEM45A	1.11073e-05	5.67919e-05	2.33015
TRAT1	1.71876e-07	1.48341e-06	2.39131
SIDT1	1.00604e-05	5.20527e-05	2.0162
PARP15	5.63613e-08	5.60171e-07	2.127
COL6A6	3.48522e-10	7.22737e-09	-2.09389
TF	3.59281e-11	1.07891e-09	-3.40226
MRAS	5.18228e-14	5.39787e-12	-2.38023
MME	1.64509e-15	3.48683e-13	-2.56736
KCNAB1	8.66655e-11	2.22211e-09	-2.00406
C3orf55	5.94914e-12	2.36255e-10	-3.0529
NLGN1	5.04018e-18	4.59362e-15	-2.42758
ADIPOQ	4.91121e-15	8.36649e-13	-6.32935
CIDEC	6.04268e-14	5.9862e-12	-6.55948
LOC401052	3.95224e-08	4.10025e-07	-2.14883
TIMP4	1.73378e-16	6.87029e-14	-5.72001
NUP210	1.27421e-17	9.29053e-15	2.43762
SGOL1	5.81336e-10	1.12252e-08	2.36063
SEMA3G	1.25043e-15	2.88516e-13	-2.48618
GBE1	2.78556e-10	6.04566e-09	-2.31641
CD80	5.04138e-14	5.31033e-12	2.21716
ALDH1L1	2.4451e-09	3.70484e-08	-2.63744
KLF15	1.79762e-09	2.86425e-08	-2.27893
MGLL	5.96006e-11	1.66116e-09	-2.25196
PCOLCE2	1.90626e-12	9.13354e-11	-3.49498
PLSCR4	1.31755e-15	3.00203e-13	-2.04538
P2RY14	1.0172e-09	1.77771e-08	-2.00381
IGSF10	4.24402e-13	2.82336e-11	-2.33465
LAMP3	4.13224e-08	4.26514e-07	2.11166
LRRC15	7.89144e-11	2.06674e-09	3.18165
NAT8L	3.8521e-08	4.00548e-07	-2.14139
S100P	2.90652e-06	1.77606e-05	2.06746
NCAPG	9.38108e-10	1.66503e-08	2.20626
SOD3	1.11443e-12	6.06385e-11	-2.15733
KLB	3.34673e-10	6.9959e-09	-4.11861
KIT	0.00270712	0.00723326	-2.14513
SLC4A4	8.80947e-10	1.57895e-08	-3.52018
STBD1	8.27855e-09	1.04386e-07	-2.41373
SPP1	1.00684e-10	2.52792e-09	3.50703
BMPR1B	0.000333375	0.00113351	2.85957
HADH	1.21474e-11	4.34162e-10	-2.05751
ANK2	3.81371e-12	1.62801e-10	-2.21241
FGF2	6.35459e-16	1.80987e-13	-2.54425
FGB	0.00864245	0.0198406	6.50029
TDO2	2.69468e-12	1.20936e-10	3.92051
NPY5R	1.1645e-07	1.05815e-06	-2.78372
FGFBP2	1.00095e-10	2.51659e-09	-2.87155
LDB2	5.02627e-17	2.45701e-14	-2.08326
CXCL2	8.35825e-13	4.74624e-11	-2.79375
CXCL9	7.92156e-08	7.56598e-07	4.01394
CXCL10	2.38458e-09	3.62218e-08	4.30815
CXCL11	1.05006e-07	9.65715e-07	3.8811
MAPK10	1.68493e-08	1.95251e-07	-2.09983
HSD17B13	6.61795e-11	1.79236e-09	-3.79878
FAM13A	2.73834e-15	5.06541e-13	-2.32838
ADH1A	6.72122e-17	2.98816e-14	-3.56277
ADH1B	4.7941e-16	1.40946e-13	-4.52842
ADH1C	4.17796e-17	2.23988e-14	-3.56015
CENPE	2.30051e-09	3.51203e-08	2.24801
LEF1	2.46936e-12	1.13094e-10	2.61998
CCNA2	2.94352e-10	6.30487e-09	2.20328
PCDH18	4.6808e-13	3.05812e-11	-2.0478
SLC7A11	5.33477e-12	2.17058e-10	2.61397
RNF150	6.62609e-13	3.99935e-11	-2.48919
SH3D19	1.21711e-18	2.21855e-15	-2.20963
MLF1IP	6.71766e-11	1.81407e-09	2.09718
ACSL1	6.10334e-09	8.03262e-08	-2.87075
PDZD2	1.18872e-11	4.25698e-10	-2.91582
NPR3	1.41833e-07	1.25624e-06	-2.98355
C5orf23	4.18771e-08	4.31507e-07	-3.56165
IL7R	5.17049e-06	2.9206e-05	2.46752
GHR	1.35526e-15	3.01263e-13	-4.54177
GZMK	2.18419e-11	7.05911e-10	3.26245
CRHBP	7.66519e-10	1.4099e-08	-3.54486
PDE8B	4.0877e-11	1.20372e-09	-2.59745
BHMT2	6.47004e-11	1.76551e-09	-2.51639
CKMT2	1.89306e-09	2.98759e-08	-2.18334
KIF20A	1.24439e-10	3.03245e-09	2.34573
ABLIM3	2.65441e-15	4.98811e-13	-2.55571
MIR145	2.63459e-09	3.93311e-08	-2.56247
GPX3	6.82772e-15	1.05857e-12	-3.00338
BTNL9	1.98858e-16	7.57995e-14	-3.43036
LIFR	1.09827e-17	8.34139e-15	-2.38526
FYB	4.90874e-09	6.68234e-08	2.04007
FGF10	2.37055e-13	1.72153e-11	-2.17742
CENPK	2.8964e-13	2.01796e-11	2.15117
CDO1	7.58749e-13	4.41868e-11	-3.196
CCDC69	5.98381e-09	7.90956e-08	-2.20529
C5orf4	6.80547e-16	1.85149e-13	-2.33782
EBF1	2.99204e-17	1.75932e-14	-3.10953
HIST1H2BF	6.74006e-10	1.27182e-08	2.05454
HIST1H2BH	1.55799e-13	1.25106e-11	2.18666
HIST1H2AI	1.53767e-13	1.25106e-11	2.24661
HIST1H3H	2.61506e-13	1.86931e-11	2.30612
HIST1H2BM	2.57727e-12	1.16454e-10	2.53905
CFB	1.20771e-08	1.45404e-07	2.83412
C4A	1.19247e-05	6.03954e-05	2.05466
KLHL31	5.5001e-10	1.07225e-08	-3.38218
FAM83B	0.000977006	0.00293876	2.01434
SH3BGRL2	2.05361e-15	4.15925e-13	-2.10847
STX11	8.28586e-07	5.89465e-06	-2.37554
MTHFD1L	2.17413e-11	7.05027e-10	-3.47598
AKAP12	4.59972e-13	3.01596e-11	-2.35243
MYCT1	7.19695e-14	6.76217e-12	-2.14218
SLC22A3	1.69105e-11	5.71884e-10	-2.14886
NRN1	3.15257e-13	2.15225e-11	-2.55957
GPLD1	8.49332e-09	1.0633e-07	-2.27174
HIST1H3B	3.98951e-12	1.69118e-10	2.36592
HIST1H3F	6.89316e-12	2.64049e-10	2.16889
HIST1H3I	1.66855e-10	3.89519e-09	2.17714
UBD	5.90912e-05	0.00024631	2.22087
SLC44A4	0.000142157	0.000534608	2.52882
TNXB	1.30543e-14	1.77578e-12	-2.56829
TNXA	3.03937e-14	3.5743e-12	-2.55255
PLA2G7	1.28728e-06	8.6553e-06	2.61735
GPR116	2.62426e-15	4.98282e-13	-2.2758
CRISP3	0.00155284	0.00441071	3.32499
ME1	2.90754e-05	0.000132463	-2.37061
SIM1	2.41301e-08	2.6787e-07	-2.29918
LAMA4	9.89653e-13	5.55058e-11	-2.01442
COL10A1	1.43421e-13	1.19374e-11	3.30059
GPR146	1.99108e-17	1.2962e-14	-3.47938
SLC29A4	4.33782e-08	4.46217e-07	-3.45298
IL6	3.50413e-07	2.79411e-06	-2.54041
C7orf41	5.80302e-13	3.59788e-11	-2.48831
ANLN	2.59268e-13	1.86061e-11	3.62546
GNAI1	1.09615e-12	6.01824e-11	-2.70912
CD36	5.0234e-13	3.22418e-11	-3.39756
GNG11	5.57934e-17	2.6077e-14	-2.2483
PRKAR2B	2.9411e-10	6.30487e-09	-3.03611
LRRN3	1.79192e-09	2.85767e-08	-2.67899
FOXP2	2.34857e-17	1.4762e-14	-2.03147
CAV2	3.96423e-18	4.38199e-15	-3.21462
CAV1	4.08678e-18	4.38199e-15	-2.64119
C7orf58	2.09206e-13	1.56287e-11	-2.75907
LEP	1.54981e-12	7.84719e-11	-6.4584
TMEM195	1.88164e-11	6.24747e-10	-2.13263
MEOX2	5.08981e-13	3.25533e-11	-2.16462
AGR2	0.000124853	0.000476513	2.73541
AGR3	0.0192544	0.0396532	2.40807
INHBA	4.47522e-13	2.96634e-11	3.10522
MLXIPL	1.32899e-11	4.67661e-10	-3.36583
CACNA2D1	8.19866e-10	1.49147e-08	-2.39333
TFPI2	0.000758135	0.00234822	-2.00522
PDK4	1.5531e-13	1.25106e-11	-2.84349
RELN	9.72148e-06	5.05428e-05	-2.03853
TFEC	4.21199e-09	5.86525e-08	2.05426
PLXNA4	2.2684e-13	1.67402e-11	-2.84381
EZH2	6.58836e-13	3.98979e-11	2.54726
XRCC2	1.81057e-10	4.16705e-09	2.2848
NAT1	3.80156e-05	0.00016815	2.42433
LPL	3.94241e-15	6.97693e-13	-4.86312
ADAMDEC1	3.31691e-11	1.01615e-09	4.65622
IDO1	0.013146	0.0285336	2.30748
ADHFE1	6.15407e-15	9.84003e-13	-2.26676
PREX2	3.46368e-16	1.19125e-13	-2.29029
SULF1	1.63962e-11	5.56554e-10	2.14888
NECAB1	6.82964e-08	6.63035e-07	-2.13923
ESRP1	9.25614e-09	1.1462e-07	2.52039
MATN2	3.62794e-18	4.38199e-15	-2.09151
GRHL2	2.94753e-07	2.3826e-06	2.01478
C8orf85	0.0129001	0.0280834	2.07896
SQLE	1.90908e-12	9.13354e-11	2.51262
WISP1	5.65248e-15	9.29513e-13	2.10892
EBF2	5.37805e-14	5.56995e-12	-2.47711
ADRA1A	7.42556e-11	1.9702e-09	-2.84693
SCARA5	3.88525e-17	2.14607e-14	-2.04739
SFRP1	1.41347e-10	3.37236e-09	-2.01301
MYBL1	0.000178787	0.000654142	2.12028
TPD52	1.54474e-10	3.63324e-09	2.44181
FABP4	9.88734e-15	1.40802e-12	-3.73173
CCNE2	1.31636e-09	2.22585e-08	2.172
COX6C	0.000101682	0.000397569	2.04889
ANGPT1	4.67848e-11	1.3451e-09	-2.70513
ENPP2	1.77778e-14	2.28207e-12	-2.23084
ATAD2	3.47986e-10	7.22447e-09	2.15907
GSDMC	8.97464e-06	4.70762e-05	2.85575
TEK	1.36095e-11	4.77985e-10	-2.18028
ACO1	1.9822e-11	6.50254e-10	-2.40502
MELK	6.23019e-10	1.18915e-08	2.2316
CNTNAP3	8.10297e-12	3.03287e-10	-2.04043
AQP7P1	3.1257e-15	5.69752e-13	-5.77932
MAMDC2	2.97819e-13	2.04855e-11	-2.43831
NTRK2	1.0905e-14	1.54091e-12	-2.40645
CKS2	2.63712e-08	2.90275e-07	2.3875
TMOD1	2.24483e-14	2.78359e-12	-2.23343
NIPSNAP3B	4.58383e-13	3.01596e-11	-2.3344
PALM2-AKAP2	1.88027e-12	9.06709e-11	-2.05122
HSDL2	8.38297e-10	1.51743e-08	-2.18137
GSN	2.68745e-16	9.9973e-14	-2.07996
STXBP1	4.36421e-16	1.368e-13	-2.06582
AQP7	6.59897e-14	6.3982e-12	-4.24321
CNTFR	9.57743e-14	8.51597e-12	-2.96752
PGM5P2	3.2223e-16	1.12954e-13	-2.05558
ALDH1A1	2.41554e-12	1.10908e-10	-2.3446
ECM2	1.1807e-13	1.02485e-11	-2.39148
KLF4	2.41254e-14	2.93171e-12	-2.8735
SVEP1	2.93922e-13	2.03711e-11	-2.76223
AGPAT2	2.93544e-08	3.18495e-07	-2.59878
GYG2	2.44288e-13	1.76003e-11	-5.35601
TSPAN7	1.78274e-12	8.66552e-11	-2.19891
MAOA	2.8841e-13	2.01796e-11	-3.51273
KIF4A	2.52816e-11	8.04209e-10	2.16546
P2RY10	1.84002e-08	2.1081e-07	2.42646
GPR174	2.21763e-06	1.39582e-05	2.01284
TNMD	2.1199e-13	1.5772e-11	-2.163
CENPI	1.34258e-08	1.59506e-07	2.10465
DOCK11	8.78169e-08	8.26766e-07	-2.07539
FHL1	1.22389e-16	5.07025e-14	-3.97195
FIGF	5.14336e-20	2.13789e-16	-3.83884
DMD	5.8643e-20	2.13789e-16	-2.70135
SRPX	4.89921e-15	8.36649e-13	-2.40673
CXorf36	1.77333e-14	2.28207e-12	-2.00574
PIM2	1.6229e-07	1.41272e-06	2.12387
PFKFB1	1.93321e-11	6.3838e-10	-4.89995
IL2RG	9.47605e-08	8.79926e-07	2.17445
CHRDL1	6.60657e-16	1.85149e-13	-3.82031
GPC3	1.40512e-18	2.3284e-15	-3.33089
MAP7D3	3.30977e-11	1.01566e-09	-2.01146
ARHGEF6	2.40906e-10	5.29064e-09	-2.06534
GABRE	1.54715e-09	2.53383e-08	-2.16941
F8	4.56883e-17	2.37945e-14	-2.43221

## Sheet: Metabolites Only
Holm Adjusted P-Value < 0.01, Overlap threshold for pathways to be considered similar 0.2, Number of similar neighbors required 2, Overlap threshold for pathways to be clustered 0.75
Pathway Name	Raw Fisher's P Value	FDR Adjusted P Value	Holm Adjusted P Value	Source ID	Source DB	User Analytes in Pathway	Total Analytes in Pathway	In Cluster
Transcriptional activation of mitochondrial biogenesis	3.20148e-07	7.22496e-06	0.000256118	R-HSA-2151201	reactome	6	13	1
Transcriptional regulation of white adipocyte differentiation	1.63603e-06	3.25258e-05	0.00129901	R-HSA-381340	reactome	5	9	1
Integration of energy metabolism	2.13316e-06	3.78976e-05	0.00168519	R-HSA-163685	reactome	7	32	1
Developmental Biology	3.03682e-06	4.97205e-05	0.0023839	R-HSA-1266738	reactome	7	34	1
Transcriptional regulation by RUNX3	4.86699e-06	7.01315e-05	0.00379139	R-HSA-8878159	reactome	5	12	1
Regulation of lipid metabolism by Peroxisome proliferator-activated receptor alpha (PPARalpha)	1.17368e-05	0.000150773	0.00906084	R-HSA-400206	reactome	5	15	1
PPARA activates gene expression	1.17368e-05	0.000150773	0.00906084	R-HSA-1989781	reactome	5	15	1
Generic Transcription Pathway	1.21199e-12	1.12446e-10	1.00232e-09	R-HSA-212436	reactome	14	52	1
Mitochondrial biogenesis	2.04536e-08	5.50928e-07	1.64652e-05	R-HSA-1592230	reactome	7	14	1
RNA Polymerase II Transcription	2.32484e-12	1.94124e-10	1.92032e-09	R-HSA-73857	reactome	14	55	1
Regulation of cholesterol biosynthesis by SREBP (SREBF)	6.2219e-08	1.62353e-06	5.00241e-05	R-HSA-1655829	reactome	6	9	1
Organelle biogenesis and maintenance	7.574e-09	2.43242e-07	6.13494e-06	R-HSA-1852241	reactome	8	20	1
G alpha (q) signalling events	7.77775e-12	5.90402e-10	6.41664e-09	R-HSA-416476	reactome	14	61	1
Glucose metabolism	1.14217e-06	2.38427e-05	0.000909164	R-HSA-70326	reactome	8	43	2
Cell Cycle, Mitotic	1.77352e-06	3.4031e-05	0.0014064	R-HSA-69278	reactome	7	31	2
Amino acid synthesis and interconversion (transamination)	1.79325e-06	3.4031e-05	0.00142025	R-HSA-70614	reactome	8	46	2
Integration of energy metabolism	2.13316e-06	3.78976e-05	0.00168519	R-HSA-163685	reactome	7	32	2
Cell Cycle	3.59645e-06	5.56118e-05	0.00281602	R-HSA-1640170	reactome	7	35	2
Transcriptional Regulation by TP53	4.97555e-06	7.01315e-05	0.003866	R-HSA-3700989	reactome	7	37	2
Generic Transcription Pathway	1.21199e-12	1.12446e-10	1.00232e-09	R-HSA-212436	reactome	14	52	2
Neurotransmitter release cycle	1.92465e-08	5.35693e-07	1.55126e-05	R-HSA-112310	reactome	10	48	2
Neuronal System	2.01209e-10	9.33388e-09	1.6479e-07	R-HSA-112316	reactome	13	65	2
Transmission across Chemical Synapses	2.01209e-10	9.33388e-09	1.6479e-07	R-HSA-112315	reactome	13	65	2
Gene expression (Transcription)	1.99282e-13	2.77334e-11	1.65404e-10	R-HSA-74160	reactome	16	69	2
RNA Polymerase II Transcription	2.32484e-12	1.94124e-10	1.92032e-09	R-HSA-73857	reactome	14	55	2
Pyrimidine salvage	4.92075e-06	7.01315e-05	0.00382835	R-HSA-73614	reactome	6	23	3
Pyrimidine catabolism	6.76887e-06	9.11614e-05	0.00523911	R-HSA-73621	reactome	7	39	3
Nucleotide salvage	1.308e-14	2.60546e-12	1.08826e-11	R-HSA-8956321	reactome	15	45	3
Purine salvage	5.19755e-10	2.06664e-08	4.236e-07	R-HSA-74217	reactome	10	31	3
Transport of vitamins, nucleosides, and related molecules	4.5856e-13	5.46997e-11	3.80146e-10	R-HSA-425397	reactome	15	60	4
SLC transporter disorders	6.44531e-16	2.20754e-13	5.37539e-13	R-HSA-5619102	reactome	19	80	4
Disorders of transmembrane transporters	7.93129e-16	2.20754e-13	6.60676e-13	R-HSA-5619115	reactome	20	95	4
Transport of inorganic cations/anions and amino acids/oligopeptides	8.63851e-09	2.67154e-07	6.98856e-06	R-HSA-425393	reactome	11	58	4
Transport of bile salts and organic acids, metal ions and amine compounds	1.19505e-10	6.65242e-09	9.81133e-08	R-HSA-425366	reactome	14	77	4
Integration of energy metabolism	2.13316e-06	3.78976e-05	0.00168519	R-HSA-163685	reactome	7	32	5
Developmental Biology	3.03682e-06	4.97205e-05	0.0023839	R-HSA-1266738	reactome	7	34	5
Incretin synthesis, secretion, and inactivation	2.35233e-11	1.51092e-09	1.93832e-08	R-HSA-400508	reactome	10	21	5
Synthesis, secretion, and inactivation of Glucagon-like Peptide-1 (GLP-1)	2.35233e-11	1.51092e-09	1.93832e-08	R-HSA-381771	reactome	10	21	5
Free fatty acid receptors	4.77888e-11	2.85026e-09	3.92824e-08	R-HSA-444209	reactome	10	23	5
G alpha (q) signalling events	7.77775e-12	5.90402e-10	6.41664e-09	R-HSA-416476	reactome	14	61	5
Peptide hormone metabolism	8.65302e-10	3.17071e-08	7.04356e-07	R-HSA-2980736	reactome	10	33	5
Class A/1 (Rhodopsin-like receptors)	8.66685e-13	9.04602e-11	7.17615e-10	R-HSA-373076	reactome	16	77	5
Organic cation/anion/zwitterion transport	4.2395e-06	6.3214e-05	0.00330681	R-HSA-549132	reactome	7	36	6
SLC transporter disorders	6.44531e-16	2.20754e-13	5.37539e-13	R-HSA-5619102	reactome	19	80	6
Disorders of transmembrane transporters	7.93129e-16	2.20754e-13	6.60676e-13	R-HSA-5619115	reactome	20	95	6
Transport of inorganic cations/anions and amino acids/oligopeptides	8.63851e-09	2.67154e-07	6.98856e-06	R-HSA-425393	reactome	11	58	6
Transport of bile salts and organic acids, metal ions and amine compounds	1.19505e-10	6.65242e-09	9.81133e-08	R-HSA-425366	reactome	14	77	6
Glucose metabolism	1.14217e-06	2.38427e-05	0.000909164	R-HSA-70326	reactome	8	43	7
Amino acid synthesis and interconversion (transamination)	1.79325e-06	3.4031e-05	0.00142025	R-HSA-70614	reactome	8	46	7
Gluconeogenesis	2.55177e-06	4.26145e-05	0.00200569	R-HSA-70263	reactome	7	33	7
The citric acid (TCA) cycle and respiratory electron transport	4.07151e-06	6.18129e-05	0.00317985	R-HSA-1428517	reactome	8	52	7
Transcriptional Regulation by TP53	4.97555e-06	7.01315e-05	0.003866	R-HSA-3700989	reactome	7	37	7
Pyruvate metabolism and Citric Acid (TCA) cycle	9.06918e-06	0.000120203	0.00701047	R-HSA-71406	reactome	7	41	7
Generic Transcription Pathway	1.21199e-12	1.12446e-10	1.00232e-09	R-HSA-212436	reactome	14	52	7
Gene expression (Transcription)	1.99282e-13	2.77334e-11	1.65404e-10	R-HSA-74160	reactome	16	69	7
RNA Polymerase II Transcription	2.32484e-12	1.94124e-10	1.92032e-09	R-HSA-73857	reactome	14	55	7
Nicotinamide salvaging	7.0443e-07	1.54789e-05	0.000562135	R-HSA-197264	reactome	8	40	8
Glucose metabolism	1.14217e-06	2.38427e-05	0.000909164	R-HSA-70326	reactome	8	43	8
Cell Cycle, Mitotic	1.77352e-06	3.4031e-05	0.0014064	R-HSA-69278	reactome	7	31	8
Amino acid synthesis and interconversion (transamination)	1.79325e-06	3.4031e-05	0.00142025	R-HSA-70614	reactome	8	46	8
Gluconeogenesis	2.55177e-06	4.26145e-05	0.00200569	R-HSA-70263	reactome	7	33	8
Cell Cycle	3.59645e-06	5.56118e-05	0.00281602	R-HSA-1640170	reactome	7	35	8
The citric acid (TCA) cycle and respiratory electron transport	4.07151e-06	6.18129e-05	0.00317985	R-HSA-1428517	reactome	8	52	8
Transcriptional Regulation by TP53	4.97555e-06	7.01315e-05	0.003866	R-HSA-3700989	reactome	7	37	8
Nicotinate metabolism	5.9219e-06	8.1062e-05	0.00458947	R-HSA-196807	reactome	8	55	8
Pyruvate metabolism and Citric Acid (TCA) cycle	9.06918e-06	0.000120203	0.00701047	R-HSA-71406	reactome	7	41	8
Generic Transcription Pathway	1.21199e-12	1.12446e-10	1.00232e-09	R-HSA-212436	reactome	14	52	8
Neuronal System	2.01209e-10	9.33388e-09	1.6479e-07	R-HSA-112316	reactome	13	65	8
Transmission across Chemical Synapses	2.01209e-10	9.33388e-09	1.6479e-07	R-HSA-112315	reactome	13	65	8
Gene expression (Transcription)	1.99282e-13	2.77334e-11	1.65404e-10	R-HSA-74160	reactome	16	69	8
RNA Polymerase II Transcription	2.32484e-12	1.94124e-10	1.92032e-09	R-HSA-73857	reactome	14	55	8
Metabolism of polyamines	1.01119e-08	3.01552e-07	8.17045e-06	R-HSA-351202	reactome	11	59	8
Amino acid synthesis and interconversion (transamination)	1.79325e-06	3.4031e-05	0.00142025	R-HSA-70614	reactome	8	46	9
Neurotransmitter release cycle	1.92465e-08	5.35693e-07	1.55126e-05	R-HSA-112310	reactome	10	48	9
Neuronal System	2.01209e-10	9.33388e-09	1.6479e-07	R-HSA-112316	reactome	13	65	9
Transmission across Chemical Synapses	2.01209e-10	9.33388e-09	1.6479e-07	R-HSA-112315	reactome	13	65	9
Base Excision Repair	3.17949e-07	7.22496e-06	0.000254677	R-HSA-73884	reactome	7	23	10
Cell Cycle, Mitotic	1.77352e-06	3.4031e-05	0.0014064	R-HSA-69278	reactome	7	31	10
Cell Cycle	3.59645e-06	5.56118e-05	0.00281602	R-HSA-1640170	reactome	7	35	10
DNA Repair	3.59236e-10	1.49981e-08	2.93136e-07	R-HSA-73894	reactome	12	54	10
Nicotinamide salvaging	7.0443e-07	1.54789e-05	0.000562135	R-HSA-197264	reactome	8	40	11
Cell Cycle, Mitotic	1.77352e-06	3.4031e-05	0.0014064	R-HSA-69278	reactome	7	31	11
Amino acid synthesis and interconversion (transamination)	1.79325e-06	3.4031e-05	0.00142025	R-HSA-70614	reactome	8	46	11
Developmental Biology	3.03682e-06	4.97205e-05	0.0023839	R-HSA-1266738	reactome	7	34	11
Cell Cycle	3.59645e-06	5.56118e-05	0.00281602	R-HSA-1640170	reactome	7	35	11
The citric acid (TCA) cycle and respiratory electron transport	4.07151e-06	6.18129e-05	0.00317985	R-HSA-1428517	reactome	8	52	11
Transcriptional regulation by RUNX3	4.86699e-06	7.01315e-05	0.00379139	R-HSA-8878159	reactome	5	12	11
Transcriptional Regulation by TP53	4.97555e-06	7.01315e-05	0.003866	R-HSA-3700989	reactome	7	37	11
Nicotinate metabolism	5.9219e-06	8.1062e-05	0.00458947	R-HSA-196807	reactome	8	55	11
Generic Transcription Pathway	1.21199e-12	1.12446e-10	1.00232e-09	R-HSA-212436	reactome	14	52	11
Neuronal System	2.01209e-10	9.33388e-09	1.6479e-07	R-HSA-112316	reactome	13	65	11
Transmission across Chemical Synapses	2.01209e-10	9.33388e-09	1.6479e-07	R-HSA-112315	reactome	13	65	11
Gene expression (Transcription)	1.99282e-13	2.77334e-11	1.65404e-10	R-HSA-74160	reactome	16	69	11
RNA Polymerase II Transcription	2.32484e-12	1.94124e-10	1.92032e-09	R-HSA-73857	reactome	14	55	11
Organelle biogenesis and maintenance	7.574e-09	2.43242e-07	6.13494e-06	R-HSA-1852241	reactome	8	20	11
Pyrimidine salvage	4.92075e-06	7.01315e-05	0.00382835	R-HSA-73614	reactome	6	23	12
Nucleotide salvage	1.308e-14	2.60546e-12	1.08826e-11	R-HSA-8956321	reactome	15	45	12
Purine catabolism	2.97908e-10	1.30923e-08	2.43391e-07	R-HSA-74259	reactome	12	53	12
Purine salvage	5.19755e-10	2.06664e-08	4.236e-07	R-HSA-74217	reactome	10	31	12
Glucose metabolism	1.14217e-06	2.38427e-05	0.000909164	R-HSA-70326	reactome	8	43	13
Amino acid synthesis and interconversion (transamination)	1.79325e-06	3.4031e-05	0.00142025	R-HSA-70614	reactome	8	46	13
Gluconeogenesis	2.55177e-06	4.26145e-05	0.00200569	R-HSA-70263	reactome	7	33	13
The citric acid (TCA) cycle and respiratory electron transport	4.07151e-06	6.18129e-05	0.00317985	R-HSA-1428517	reactome	8	52	13
Transcriptional Regulation by TP53	4.97555e-06	7.01315e-05	0.003866	R-HSA-3700989	reactome	7	37	13
Pyruvate metabolism and Citric Acid (TCA) cycle	9.06918e-06	0.000120203	0.00701047	R-HSA-71406	reactome	7	41	13
Transport of nucleosides and free purine and pyrimidine bases across the plasma membrane	1.74825e-10	9.12366e-09	1.43356e-07	R-HSA-83936	reactome	9	18	14
Transport of vitamins, nucleosides, and related molecules	4.5856e-13	5.46997e-11	3.80146e-10	R-HSA-425397	reactome	15	60	14
SLC transporter disorders	6.44531e-16	2.20754e-13	5.37539e-13	R-HSA-5619102	reactome	19	80	14
Disorders of transmembrane transporters	7.93129e-16	2.20754e-13	6.60676e-13	R-HSA-5619115	reactome	20	95	14
Glucose metabolism	1.14217e-06	2.38427e-05	0.000909164	R-HSA-70326	reactome	8	43	15
Amino acid synthesis and interconversion (transamination)	1.79325e-06	3.4031e-05	0.00142025	R-HSA-70614	reactome	8	46	15
Integration of energy metabolism	2.13316e-06	3.78976e-05	0.00168519	R-HSA-163685	reactome	7	32	15
Glycolysis	2.13316e-06	3.78976e-05	0.00168519	R-HSA-70171	reactome	7	32	15
Gluconeogenesis	2.55177e-06	4.26145e-05	0.00200569	R-HSA-70263	reactome	7	33	15
The citric acid (TCA) cycle and respiratory electron transport	4.07151e-06	6.18129e-05	0.00317985	R-HSA-1428517	reactome	8	52	15
Transcriptional Regulation by TP53	4.97555e-06	7.01315e-05	0.003866	R-HSA-3700989	reactome	7	37	15
Pyruvate metabolism and Citric Acid (TCA) cycle	9.06918e-06	0.000120203	0.00701047	R-HSA-71406	reactome	7	41	15
Organelle biogenesis and maintenance	7.574e-09	2.43242e-07	6.13494e-06	R-HSA-1852241	reactome	8	20	15
Glucose metabolism	1.14217e-06	2.38427e-05	0.000909164	R-HSA-70326	reactome	8	43	16
Amino acid synthesis and interconversion (transamination)	1.79325e-06	3.4031e-05	0.00142025	R-HSA-70614	reactome	8	46	16
Integration of energy metabolism	2.13316e-06	3.78976e-05	0.00168519	R-HSA-163685	reactome	7	32	16
Glycolysis	2.13316e-06	3.78976e-05	0.00168519	R-HSA-70171	reactome	7	32	16
Gluconeogenesis	2.55177e-06	4.26145e-05	0.00200569	R-HSA-70263	reactome	7	33	16
The citric acid (TCA) cycle and respiratory electron transport	4.07151e-06	6.18129e-05	0.00317985	R-HSA-1428517	reactome	8	52	16
Transcriptional Regulation by TP53	4.97555e-06	7.01315e-05	0.003866	R-HSA-3700989	reactome	7	37	16
Pyruvate metabolism and Citric Acid (TCA) cycle	9.06918e-06	0.000120203	0.00701047	R-HSA-71406	reactome	7	41	16
Neuronal System	2.01209e-10	9.33388e-09	1.6479e-07	R-HSA-112316	reactome	13	65	16
Transmission across Chemical Synapses	2.01209e-10	9.33388e-09	1.6479e-07	R-HSA-112315	reactome	13	65	16
Glucose metabolism	1.14217e-06	2.38427e-05	0.000909164	R-HSA-70326	reactome	8	43	17
Integration of energy metabolism	2.13316e-06	3.78976e-05	0.00168519	R-HSA-163685	reactome	7	32	17
Glycolysis	2.13316e-06	3.78976e-05	0.00168519	R-HSA-70171	reactome	7	32	17
Gluconeogenesis	2.55177e-06	4.26145e-05	0.00200569	R-HSA-70263	reactome	7	33	17
Developmental Biology	3.03682e-06	4.97205e-05	0.0023839	R-HSA-1266738	reactome	7	34	17
Neuronal System	2.01209e-10	9.33388e-09	1.6479e-07	R-HSA-112316	reactome	13	65	17
Transmission across Chemical Synapses	2.01209e-10	9.33388e-09	1.6479e-07	R-HSA-112315	reactome	13	65	17
Organelle biogenesis and maintenance	7.574e-09	2.43242e-07	6.13494e-06	R-HSA-1852241	reactome	8	20	17
G alpha (q) signalling events	7.77775e-12	5.90402e-10	6.41664e-09	R-HSA-416476	reactome	14	61	17
Pyrimidine salvage	4.92075e-06	7.01315e-05	0.00382835	R-HSA-73614	reactome	6	23	18
Pyrimidine catabolism	6.76887e-06	9.11614e-05	0.00523911	R-HSA-73621	reactome	7	39	18
Nucleotide salvage	1.308e-14	2.60546e-12	1.08826e-11	R-HSA-8956321	reactome	15	45	18
Transport of nucleosides and free purine and pyrimidine bases across the plasma membrane	1.74825e-10	9.12366e-09	1.43356e-07	R-HSA-83936	reactome	9	18	18
Purine catabolism	2.97908e-10	1.30923e-08	2.43391e-07	R-HSA-74259	reactome	12	53	18
Purine salvage	5.19755e-10	2.06664e-08	4.236e-07	R-HSA-74217	reactome	10	31	18
Cell Cycle, Mitotic	1.77352e-06	3.4031e-05	0.0014064	R-HSA-69278	reactome	7	31	19
Amino acid synthesis and interconversion (transamination)	1.79325e-06	3.4031e-05	0.00142025	R-HSA-70614	reactome	8	46	19
Cell Cycle	3.59645e-06	5.56118e-05	0.00281602	R-HSA-1640170	reactome	7	35	19
The citric acid (TCA) cycle and respiratory electron transport	4.07151e-06	6.18129e-05	0.00317985	R-HSA-1428517	reactome	8	52	19
Transcriptional Regulation by TP53	4.97555e-06	7.01315e-05	0.003866	R-HSA-3700989	reactome	7	37	19
Generic Transcription Pathway	1.21199e-12	1.12446e-10	1.00232e-09	R-HSA-212436	reactome	14	52	19
Neuronal System	2.01209e-10	9.33388e-09	1.6479e-07	R-HSA-112316	reactome	13	65	19
Transmission across Chemical Synapses	2.01209e-10	9.33388e-09	1.6479e-07	R-HSA-112315	reactome	13	65	19
Gene expression (Transcription)	1.99282e-13	2.77334e-11	1.65404e-10	R-HSA-74160	reactome	16	69	19
RNA Polymerase II Transcription	2.32484e-12	1.94124e-10	1.92032e-09	R-HSA-73857	reactome	14	55	19
Organelle biogenesis and maintenance	7.574e-09	2.43242e-07	6.13494e-06	R-HSA-1852241	reactome	8	20	19
Nicotinamide salvaging	7.0443e-07	1.54789e-05	0.000562135	R-HSA-197264	reactome	8	40	20
Amino acid synthesis and interconversion (transamination)	1.79325e-06	3.4031e-05	0.00142025	R-HSA-70614	reactome	8	46	20
Transcriptional Regulation by TP53	4.97555e-06	7.01315e-05	0.003866	R-HSA-3700989	reactome	7	37	20
Nicotinate metabolism	5.9219e-06	8.1062e-05	0.00458947	R-HSA-196807	reactome	8	55	20
Generic Transcription Pathway	1.21199e-12	1.12446e-10	1.00232e-09	R-HSA-212436	reactome	14	52	20
RNA Polymerase II Transcription	2.32484e-12	1.94124e-10	1.92032e-09	R-HSA-73857	reactome	14	55	20
Synthesis of PG	3.20148e-07	7.22496e-06	0.000256118	R-HSA-1483148	reactome	6	13	21
Synthesis of PC	7.96968e-07	1.70633e-05	0.000635183	R-HSA-1483191	reactome	7	27	21
Cell Cycle, Mitotic	1.77352e-06	3.4031e-05	0.0014064	R-HSA-69278	reactome	7	31	21
Cell Cycle	3.59645e-06	5.56118e-05	0.00281602	R-HSA-1640170	reactome	7	35	21
Glycerophospholipid biosynthesis	9.66535e-10	3.36273e-08	7.84826e-07	R-HSA-1483206	reactome	14	92	21
Glucose metabolism	1.14217e-06	2.38427e-05	0.000909164	R-HSA-70326	reactome	8	43	22
Amino acid synthesis and interconversion (transamination)	1.79325e-06	3.4031e-05	0.00142025	R-HSA-70614	reactome	8	46	22
Integration of energy metabolism	2.13316e-06	3.78976e-05	0.00168519	R-HSA-163685	reactome	7	32	22
Glycolysis	2.13316e-06	3.78976e-05	0.00168519	R-HSA-70171	reactome	7	32	22
Gluconeogenesis	2.55177e-06	4.26145e-05	0.00200569	R-HSA-70263	reactome	7	33	22
Synthesis of PC	7.96968e-07	1.70633e-05	0.000635183	R-HSA-1483191	reactome	7	27	23
Cell Cycle, Mitotic	1.77352e-06	3.4031e-05	0.0014064	R-HSA-69278	reactome	7	31	23
Cell Cycle	3.59645e-06	5.56118e-05	0.00281602	R-HSA-1640170	reactome	7	35	23
Transcriptional Regulation by TP53	4.97555e-06	7.01315e-05	0.003866	R-HSA-3700989	reactome	7	37	23
Neuronal System	2.01209e-10	9.33388e-09	1.6479e-07	R-HSA-112316	reactome	13	65	23
Transmission across Chemical Synapses	2.01209e-10	9.33388e-09	1.6479e-07	R-HSA-112315	reactome	13	65	23
Gene expression (Transcription)	1.99282e-13	2.77334e-11	1.65404e-10	R-HSA-74160	reactome	16	69	23
RNA Polymerase II Transcription	2.32484e-12	1.94124e-10	1.92032e-09	R-HSA-73857	reactome	14	55	23
DNA Repair	3.59236e-10	1.49981e-08	2.93136e-07	R-HSA-73894	reactome	12	54	23
Organelle biogenesis and maintenance	7.574e-09	2.43242e-07	6.13494e-06	R-HSA-1852241	reactome	8	20	23
Transcriptional activation of mitochondrial biogenesis	3.20148e-07	7.22496e-06	0.000256118	R-HSA-2151201	reactome	6	13	24
Transcriptional regulation of white adipocyte differentiation	1.63603e-06	3.25258e-05	0.00129901	R-HSA-381340	reactome	5	9	24
Cell Cycle, Mitotic	1.77352e-06	3.4031e-05	0.0014064	R-HSA-69278	reactome	7	31	24
Amino acid synthesis and interconversion (transamination)	1.79325e-06	3.4031e-05	0.00142025	R-HSA-70614	reactome	8	46	24
Integration of energy metabolism	2.13316e-06	3.78976e-05	0.00168519	R-HSA-163685	reactome	7	32	24
Gluconeogenesis	2.55177e-06	4.26145e-05	0.00200569	R-HSA-70263	reactome	7	33	24
Developmental Biology	3.03682e-06	4.97205e-05	0.0023839	R-HSA-1266738	reactome	7	34	24
Cell Cycle	3.59645e-06	5.56118e-05	0.00281602	R-HSA-1640170	reactome	7	35	24
Transcriptional regulation by RUNX3	4.86699e-06	7.01315e-05	0.00379139	R-HSA-8878159	reactome	5	12	24
Regulation of lipid metabolism by Peroxisome proliferator-activated receptor alpha (PPARalpha)	1.17368e-05	0.000150773	0.00906084	R-HSA-400206	reactome	5	15	24
PPARA activates gene expression	1.17368e-05	0.000150773	0.00906084	R-HSA-1989781	reactome	5	15	24
Generic Transcription Pathway	1.21199e-12	1.12446e-10	1.00232e-09	R-HSA-212436	reactome	14	52	24
Mitochondrial biogenesis	2.04536e-08	5.50928e-07	1.64652e-05	R-HSA-1592230	reactome	7	14	24
Gene expression (Transcription)	1.99282e-13	2.77334e-11	1.65404e-10	R-HSA-74160	reactome	16	69	24
RNA Polymerase II Transcription	2.32484e-12	1.94124e-10	1.92032e-09	R-HSA-73857	reactome	14	55	24
Regulation of cholesterol biosynthesis by SREBP (SREBF)	6.2219e-08	1.62353e-06	5.00241e-05	R-HSA-1655829	reactome	6	9	24
Organelle biogenesis and maintenance	7.574e-09	2.43242e-07	6.13494e-06	R-HSA-1852241	reactome	8	20	24
Glucose metabolism	1.14217e-06	2.38427e-05	0.000909164	R-HSA-70326	reactome	8	43	25
Amino acid synthesis and interconversion (transamination)	1.79325e-06	3.4031e-05	0.00142025	R-HSA-70614	reactome	8	46	25
Glycolysis	2.13316e-06	3.78976e-05	0.00168519	R-HSA-70171	reactome	7	32	25
Gluconeogenesis	2.55177e-06	4.26145e-05	0.00200569	R-HSA-70263	reactome	7	33	25
The citric acid (TCA) cycle and respiratory electron transport	4.07151e-06	6.18129e-05	0.00317985	R-HSA-1428517	reactome	8	52	25
Transcriptional Regulation by TP53	4.97555e-06	7.01315e-05	0.003866	R-HSA-3700989	reactome	7	37	25
Nicotinate metabolism	5.9219e-06	8.1062e-05	0.00458947	R-HSA-196807	reactome	8	55	25
Pyruvate metabolism and Citric Acid (TCA) cycle	9.06918e-06	0.000120203	0.00701047	R-HSA-71406	reactome	7	41	25
Generic Transcription Pathway	1.21199e-12	1.12446e-10	1.00232e-09	R-HSA-212436	reactome	14	52	25
Neurotransmitter release cycle	1.92465e-08	5.35693e-07	1.55126e-05	R-HSA-112310	reactome	10	48	25
Neuronal System	2.01209e-10	9.33388e-09	1.6479e-07	R-HSA-112316	reactome	13	65	25
Transmission across Chemical Synapses	2.01209e-10	9.33388e-09	1.6479e-07	R-HSA-112315	reactome	13	65	25
Gene expression (Transcription)	1.99282e-13	2.77334e-11	1.65404e-10	R-HSA-74160	reactome	16	69	25
RNA Polymerase II Transcription	2.32484e-12	1.94124e-10	1.92032e-09	R-HSA-73857	reactome	14	55	25
Organelle biogenesis and maintenance	7.574e-09	2.43242e-07	6.13494e-06	R-HSA-1852241	reactome	8	20	25
Metabolism of polyamines	1.01119e-08	3.01552e-07	8.17045e-06	R-HSA-351202	reactome	11	59	25
Amino acid synthesis and interconversion (transamination)	1.79325e-06	3.4031e-05	0.00142025	R-HSA-70614	reactome	8	46	26
Transcriptional Regulation by TP53	4.97555e-06	7.01315e-05	0.003866	R-HSA-3700989	reactome	7	37	26
Sulfur amino acid metabolism	8.7337e-10	3.17071e-08	7.1005e-07	R-HSA-1614635	reactome	12	59	26
Metabolism of polyamines	1.01119e-08	3.01552e-07	8.17045e-06	R-HSA-351202	reactome	11	59	26
Protein digestion and absorption	1.56015e-14	2.60546e-12	1.29649e-11	4974	kegg	21	47	27
Mineral absorption	1.84305e-08	5.30673e-07	1.48735e-05	4978	kegg	12	29	27
Aminoacyl-tRNA biosynthesis	2.36056e-09	7.88428e-08	1.91442e-06	970	kegg	16	52	27
Central carbon metabolism in cancer	3.82681e-16	2.20754e-13	3.19539e-13	5230	kegg	21	37	27
Metabolism of ingested SeMet, Sec, MeSec into H2Se	1.59705e-07	4.04102e-06	0.000128243	R-HSA-2408508	reactome	8	32	Did not cluster
Selenoamino acid metabolism	2.76401e-07	6.78808e-06	0.000221674	R-HSA-2408522	reactome	10	66	Did not cluster
Digestion	1.33199e-06	2.7127e-05	0.00105893	R-HSA-8935690	reactome	8	44	Did not cluster
Digestion and absorption	2.07075e-06	3.78976e-05	0.00163796	R-HSA-8963743	reactome	8	47	Did not cluster
Sphingolipid metabolism	2.4626e-06	4.26145e-05	0.00194053	R-HSA-428157	reactome	9	66	Did not cluster
Glycine, serine and threonine metabolism	2.52287e-06	4.26145e-05	0.0019855	260	kegg	12	50	Did not cluster
Glycerophospholipid catabolism	3.47961e-06	5.56118e-05	0.00272801	R-HSA-6814848	reactome	5	11	Did not cluster
Sphingolipid de novo biosynthesis	3.59645e-06	5.56118e-05	0.00281602	R-HSA-1660661	reactome	7	35	Did not cluster
Biosynthesis of unsaturated fatty acids	5.03939e-06	7.01315e-05	0.00391057	1040	kegg	12	54	Did not cluster

## Sheet: Metabolites and Genes
Holm Adjusted P-Value < 0.01, Overlap threshold for pathways to be considered similar 0.2, Number of similar neighbors required 2, Overlap threshold for pathways to be clustered 0.50
Pathway Name	Raw Fisher's P Value (Metabolites)	User Metabolites in Pathway	Total Metabolites in Pathway	Raw Fisher's P Value (Genes)	User Genes in Pathway	Total Genes in Pathway	Raw Fisher's P Value (Combined)	FDR Adjusted P Value (Combined)	Holm Adjusted P Value (Combined)	Source ID	Source DB	In Cluster	rampids
PPAR signaling pathway	NA	NA	NA	8.72425e-09	16	72	8.72425e-09	5.64168e-07	1.83384e-05	3320	kegg	1	RAMP_P_000051308
PPAR signaling pathway	NA	NA	NA	2.77107e-08	15	68	2.77107e-08	1.64263e-06	5.81647e-05	WP3942	wiki	1	RAMP_P_000048855
Neuronal System	2.01209e-10	13	65	NA	NA	NA	2.01209e-10	2.04467e-08	4.25558e-07	R-HSA-112316	reactome	2	RAMP_P_000049123
Transmission across Chemical Synapses	2.01209e-10	13	65	NA	NA	NA	2.01209e-10	2.04467e-08	4.25558e-07	R-HSA-112315	reactome	2	RAMP_P_000051061
Neurotransmitter release cycle	1.92465e-08	10	48	0.676883	2	51	1.30276e-08	8.17673e-07	2.7371e-05	R-HSA-112310	reactome	2	RAMP_P_000049677
Metabolism of fat-soluble vitamins	9.93311e-05	6	42	0.00135045	7	48	1.34142e-07	7.53311e-06	0.000281295	R-HSA-6806667	reactome	3	RAMP_P_000050103
Retinoid metabolism and transport	0.00319551	4	35	0.000855614	7	44	2.73412e-06	9.11658e-05	0.00566236	R-HSA-975634	reactome	3	RAMP_P_000049441
Visual phototransduction	2.19948e-05	8	67	NA	NA	NA	2.19948e-05	0.000527381	0.0450014	R-HSA-2187338	reactome	3	RAMP_P_000049281
The citric acid (TCA) cycle and respiratory electron transport	4.07151e-06	8	52	NA	NA	NA	4.07151e-06	0.000124123	0.00840767	R-HSA-1428517	reactome	4	RAMP_P_000049515
Pyruvate metabolism and Citric Acid (TCA) cycle	9.06918e-06	7	41	0.669193	2	49	6.06903e-06	0.000168199	0.0124901	R-HSA-71406	reactome	4	RAMP_P_000049824
Class A/1 (Rhodopsin-like receptors)	8.66685e-13	16	77	NA	NA	NA	8.66685e-13	2.31188e-10	1.84344e-09	R-HSA-373076	reactome	5	RAMP_P_000049547
G alpha (q) signalling events	7.77775e-12	14	61	NA	NA	NA	7.77775e-12	1.50888e-09	1.65199e-08	R-HSA-416476	reactome	5	RAMP_P_000050983
Gene expression (Transcription)	1.99282e-13	16	69	NA	NA	NA	1.99282e-13	7.08779e-11	4.24271e-10	R-HSA-74160	reactome	6	RAMP_P_000050494
Generic Transcription Pathway	1.21199e-12	14	52	NA	NA	NA	1.21199e-12	2.87377e-10	2.57669e-09	R-HSA-212436	reactome	6	RAMP_P_000050848
RNA Polymerase II Transcription	2.32484e-12	14	55	NA	NA	NA	2.32484e-12	4.96121e-10	4.94028e-09	R-HSA-73857	reactome	6	RAMP_P_000049729
Transcriptional Regulation by TP53	4.97555e-06	7	37	NA	NA	NA	4.97555e-06	0.00014545	0.0102596	R-HSA-3700989	reactome	6	RAMP_P_000049549
Transcriptional regulation of white adipocyte differentiation	1.63603e-06	5	9	3.5112e-05	12	84	5.74443e-11	7.33747e-09	1.21724e-07	R-HSA-381340	reactome	7	RAMP_P_000050707
Regulation of lipid metabolism by Peroxisome proliferator-activated receptor alpha (PPARalpha)	1.17368e-05	5	15	NA	NA	NA	1.17368e-05	0.000298172	0.024084	R-HSA-400206	reactome	7	RAMP_P_000049711
PPARA activates gene expression	1.17368e-05	5	15	NA	NA	NA	1.17368e-05	0.000298172	0.024084	R-HSA-1989781	reactome	7	RAMP_P_000050095
Triglyceride catabolism	0.000349803	4	18	0.00167837	5	24	5.87099e-07	2.49967e-05	0.0012241	R-HSA-163560	reactome	8	RAMP_P_000049723
Triglyceride metabolism	0.00152151	4	28	0.000392631	7	38	5.97392e-07	2.49967e-05	0.00124496	R-HSA-8979227	reactome	8	RAMP_P_000050380
Glycogen metabolism	0.000237445	4	16	0.0140177	4	27	3.32842e-06	0.000106013	0.00688318	R-HSA-8982491	reactome	9	RAMP_P_000050037
Glycogen breakdown (glycogenolysis)	0.001236	3	11	0.0189984	3	16	2.34821e-05	0.000544682	0.0479738	R-HSA-70221	reactome	9	RAMP_P_000049845
Amplification of signal from the kinetochores	NA	NA	NA	2.27737e-05	13	94	2.27737e-05	0.000534056	0.0465722	R-HSA-141424	reactome	10	RAMP_P_000049856
Amplification of signal from unattached kinetochores via a MAD2 inhibitory signal	NA	NA	NA	2.27737e-05	13	94	2.27737e-05	0.000534056	0.0465722	R-HSA-141444	reactome	10	RAMP_P_000050285
Glucose metabolism	1.14217e-06	8	43	0.0381659	7	96	4.35918e-08	2.51419e-06	9.14557e-05	R-HSA-70326	reactome	11	RAMP_P_000050351
Glycolysis	2.13316e-06	7	32	0.101291	5	76	2.1607e-07	1.09784e-05	0.000452234	R-HSA-70171	reactome	11	RAMP_P_000050557
Gluconeogenesis	2.55177e-06	7	33	0.102334	3	34	2.61132e-07	1.29594e-05	0.000546288	R-HSA-70263	reactome	11	RAMP_P_000050223
Glycerophospholipid biosynthesis	9.66535e-10	14	92	NA	NA	NA	9.66535e-10	7.93302e-08	2.03842e-06	R-HSA-1483206	reactome	12	RAMP_P_000051056
Synthesis of PC	7.96968e-07	7	27	0.232361	2	28	1.85184e-07	9.87959e-06	0.000387961	R-HSA-1483191	reactome	12	RAMP_P_000050554
Cell Cycle, Mitotic	1.77352e-06	7	31	NA	NA	NA	1.77352e-06	6.20442e-05	0.00367828	R-HSA-69278	reactome	13	RAMP_P_000050645
Cell Cycle	3.59645e-06	7	35	NA	NA	NA	3.59645e-06	0.000111229	0.00743027	R-HSA-1640170	reactome	13	RAMP_P_000051074
Transport of inorganic cations/anions and amino acids/oligopeptides	8.63851e-09	11	58	NA	NA	NA	8.63851e-09	5.64168e-07	1.81668e-05	R-HSA-425393	reactome	14	RAMP_P_000050710
Amino acid transport across the plasma membrane	0.000342405	5	34	0.0278505	4	34	9.53613e-06	0.000251236	0.0195872	R-HSA-352230	reactome	14	RAMP_P_000051023
Central carbon metabolism in cancer	3.82681e-16	21	37	0.46483	3	65	1.77882e-16	3.796e-13	3.796e-13	5230	kegg	Did not cluster	RAMP_P_000051375
Disorders of transmembrane transporters	7.93129e-16	20	95	NA	NA	NA	7.93129e-16	5.64179e-13	1.69095e-12	R-HSA-5619115	reactome	Did not cluster	RAMP_P_000049153
Protein digestion and absorption	1.56015e-14	21	47	0.21687	5	90	3.38351e-15	1.8051e-12	7.21025e-12	4974	kegg	Did not cluster	RAMP_P_000051294
Transport of bile salts and organic acids, metal ions and amine compounds	1.19505e-10	14	77	0.355865	4	86	4.25275e-11	6.48241e-09	9.02009e-08	R-HSA-425366	reactome	Did not cluster	RAMP_P_000049493
Free fatty acid receptors	4.77888e-11	10	23	NA	NA	NA	4.77888e-11	6.79875e-09	1.01312e-07	R-HSA-444209	reactome	Did not cluster	RAMP_P_000049943
Peptide hormone metabolism	8.65302e-10	10	33	0.0675512	6	88	5.84522e-11	7.33747e-09	1.23802e-07	R-HSA-2980736	reactome	Did not cluster	RAMP_P_000049377
Sulfur amino acid metabolism	8.7337e-10	12	59	0.176301	2	23	1.53976e-10	1.82547e-08	3.25967e-07	R-HSA-1614635	reactome	Did not cluster	RAMP_P_000049879
Transport of nucleosides and free purine and pyrimidine bases across the plasma membrane	1.74825e-10	9	18	NA	NA	NA	1.74825e-10	1.96356e-08	3.69929e-07	R-HSA-83936	reactome	Did not cluster	RAMP_P_000049354
DNA Repair	3.59236e-10	12	54	NA	NA	NA	3.59236e-10	3.33308e-08	7.58705e-07	R-HSA-73894	reactome	Did not cluster	RAMP_P_000049727
Regulation of lipolysis in adipocytes	0.000736845	5	15	3.89291e-06	11	54	2.86848e-09	2.26716e-07	6.04675e-06	4923	kegg	Did not cluster	RAMP_P_000051420
Mineral absorption	1.84305e-08	12	29	0.22713	3	51	4.18613e-09	3.19043e-07	8.82019e-06	4978	kegg	Did not cluster	RAMP_P_000051501
Organelle biogenesis and maintenance	7.574e-09	8	20	NA	NA	NA	7.574e-09	5.27681e-07	1.59433e-05	R-HSA-1852241	reactome	Did not cluster	RAMP_P_000050819
Regulation of cholesterol biosynthesis by SREBP (SREBF)	6.2219e-08	6	9	0.42863	3	56	2.66689e-08	1.62604e-06	5.60048e-05	R-HSA-1655829	reactome	Did not cluster	RAMP_P_000049951
Selenoamino acid metabolism	2.76401e-07	10	66	NA	NA	NA	2.76401e-07	1.34055e-05	0.000577955	R-HSA-2408522	reactome	Did not cluster	RAMP_P_000050234
Ethanol oxidation	0.0321238	2	16	1.0649e-05	6	12	3.42087e-07	1.52086e-05	0.000713937	R-HSA-71384	reactome	Did not cluster	RAMP_P_000050590
Amino acid synthesis and interconversion (transamination)	1.79325e-06	8	46	0.300674	2	34	5.39183e-07	2.3482e-05	0.00112473	R-HSA-70614	reactome	Did not cluster	RAMP_P_000050857
ABC transporters in lipid homeostasis	0.001236	3	11	0.000553009	5	18	6.83521e-07	2.75214e-05	0.00142309	R-HSA-1369062	reactome	Did not cluster	RAMP_P_000049292
Biosynthesis of unsaturated fatty acids	5.03939e-06	12	54	0.176301	2	23	8.88449e-07	3.44718e-05	0.00184797	1040	kegg	Did not cluster	RAMP_P_000051311
Glycine, serine and threonine metabolism	2.52287e-06	12	50	0.367924	2	40	9.28225e-07	3.5372e-05	0.00192978	260	kegg	Did not cluster	RAMP_P_000051209
Histidine, lysine, phenylalanine, tyrosine, proline and tryptophan catabolism	2.4624e-05	9	90	0.0655774	4	46	1.61478e-06	5.84057e-05	0.00335228	R-HSA-6788656	reactome	Did not cluster	RAMP_P_000049822
Integration of energy metabolism	2.13316e-06	7	32	NA	NA	NA	2.13316e-06	7.34218e-05	0.00442203	R-HSA-163685	reactome	Did not cluster	RAMP_P_000050453
African trypanosomiasis	0.0743472	2	10	4.03437e-05	8	35	2.99944e-06	9.81905e-05	0.00620884	5143	kegg	Did not cluster	RAMP_P_000051274
Developmental Biology	3.03682e-06	7	34	NA	NA	NA	3.03682e-06	9.81905e-05	0.00628318	R-HSA-1266738	reactome	Did not cluster	RAMP_P_000049067
Glycerophospholipid catabolism	3.47961e-06	5	11	NA	NA	NA	3.47961e-06	0.000109198	0.00719235	R-HSA-6814848	reactome	Did not cluster	RAMP_P_000049853
Glycerolipid metabolism	0.0169486	5	35	0.000266383	9	61	4.51482e-06	0.000135699	0.00931859	561	kegg	Did not cluster	RAMP_P_000051252
Transcriptional regulation by RUNX3	4.86699e-06	5	12	NA	NA	NA	4.86699e-06	0.000144252	0.0100406	R-HSA-8878159	reactome	Did not cluster	RAMP_P_000050584
Diseases of carbohydrate metabolism	1.77766e-05	7	46	0.300674	2	34	5.34494e-06	0.000154137	0.0110159	R-HSA-5663084	reactome	Did not cluster	RAMP_P_000050317
Abacavir transport and metabolism	0.000909726	4	24	0.00642056	3	10	5.84095e-06	0.000166194	0.0120324	R-HSA-2161522	reactome	Did not cluster	RAMP_P_000050722
Glutathione metabolism	4.41184e-05	9	37	0.251618	3	54	1.1101e-05	0.000288896	0.0227903	480	kegg	Did not cluster	RAMP_P_000051517
Alanine, aspartate and glutamate metabolism	4.52903e-05	8	28	0.312007	2	35	1.41309e-05	0.000350643	0.0289542	250	kegg	Did not cluster	RAMP_P_000051216
